# Supplementary material for: MCL-1 antagonism enhances the anti-invasive effects of dasatinib in pancreatic adenocarcinoma
Source: Oncogene. 2019 Nov 18;39(8):1821–9. doi: 10.1038/s41388-019-1091-0 (PMC7033042; doi:10.1038/s41388-019-1091-0)
Supplement: Supplementary file 4 — Supplementary Table 1 [file 41388_2019_1091_MOESM4_ESM.xlsx]

## Sheet: Scoring Summary by Cancer Type
Supplementary Table 1: MCL-1 Staining in the APGI International Cancer Genome Consortium Pancreatic Tissue Microarray Cohort										Legend
PatientID	Score 1	Score 2	Score 3	AVE	Histological Grade	Histological Type	Tumour size	Overall Stage		Negative Staining	Weak Staining	Strong Staining	No Tissue
2216	2	2	2	2	2 - Moderately differentiated	Ampullary Adenocarcinoma	20	IIB		0	1	2	X
1282	2	2	2	2	2 - Moderately differentiated	Ampullary Adenocarcinoma	20	III
2823	2	2	2	2	1 - Well differentiated	Cholangiocarcinoma	15	IIA
2185	2	2	2	2	3 - Poorly differentiated	Clear Cell Carcinoma	45	IIB
2219	2	2	2	2	2 - Moderately differentiated	Intraductal Papillary Mucinous Neoplasm with invasion	30	IA		Intraductal Papillary Mucinous Neoplasm with invasion
2991	2	2		2	X - Cannot be assessed	Intraductal Papillary Mucinous Neoplasm with invasion	11	IA		Total Number of Cases		20
2795	2	0	2	1.33333	1 - Well differentiated	Intraductal Papillary Mucinous Neoplasm with invasion	30	IIA		Stage IA		2	0.1
2043	2	2	2	2	1 - Well differentiated	Intraductal Papillary Mucinous Neoplasm with invasion	15	IIA		Stage IB		0	0
2221	2	2	2	2	2 - Moderately differentiated	Intraductal Papillary Mucinous Neoplasm with invasion	30	IIA		Stage IIA		6	0.3
2592	2	2	2	2	2 - Moderately differentiated	Intraductal Papillary Mucinous Neoplasm with invasion	30	IIA		Stage IIB		10	0.5
2715	2	2	2	2	2 - Moderately differentiated	Intraductal Papillary Mucinous Neoplasm with invasion	30	IIA		Stage III		0	0
3152	2	2	2	2	2 - Moderately differentiated	Intraductal Papillary Mucinous Neoplasm with invasion	20	IIA		Stage IV		2	0.1
2317	1	1	1	1	2 - Moderately differentiated	Intraductal Papillary Mucinous Neoplasm with invasion	30	IIB
1151	2	2	2	2	2 - Moderately differentiated	Intraductal Papillary Mucinous Neoplasm with invasion	30	IIB		Percent Negative		0	0
1956	2	2	2	2	2 - Moderately differentiated	Intraductal Papillary Mucinous Neoplasm with invasion	41	IIB		Percent Weak		2	0.1
2039	X	2	X	2	2 - Moderately differentiated	Intraductal Papillary Mucinous Neoplasm with invasion	25	IIB		Percent Strong Staining		18	0.9
2058	X	2	2	2	2 - Moderately differentiated	Intraductal Papillary Mucinous Neoplasm with invasion	29	IIB
2143	2	2	2	2	2 - Moderately differentiated	Intraductal Papillary Mucinous Neoplasm with invasion	35	IIB		Average Tumour Size (mm)			30.4
2935	2	2	2	2	2 - Moderately differentiated	Intraductal Papillary Mucinous Neoplasm with invasion	35	IIB
3255	2	2	2	2	2 - Moderately differentiated	Intraductal Papillary Mucinous Neoplasm with invasion	40	IIB
3541	2	2	2	2	2 - Moderately differentiated	Intraductal Papillary Mucinous Neoplasm with invasion	40	IIB
3522	2	2	2	2	3 - Poorly differentiated	Intraductal Papillary Mucinous Neoplasm with invasion	32	IIB
2992	2	2	2	2	2 - Moderately differentiated	Intraductal Papillary Mucinous Neoplasm with invasion	45	IV
3290	2	X		2	2 - Moderately differentiated	Intraductal Papillary Mucinous Neoplasm with invasion	30	IV
2144	2	2	X	2	3 - Poorly differentiated	Mucinous Cystadenocarcinoma	55	IV
2813	2	2	2	2	2 - Moderately differentiated	Pancreatic Ductal Adenocarcinoma	12	IA		Pancreatic Ductal Adenocarcinoma
2910	2	2	2	2	2 - Moderately differentiated	Pancreatic Ductal Adenocarcinoma	15	IA		Total Number of Cases		188	Percent
1953	2	2	2	2	3 - Poorly differentiated	Pancreatic Ductal Adenocarcinoma	15	IA		Stage IA		3	0.0159574
2321	X	2	2	2	2 - Moderately differentiated	Pancreatic Ductal Adenocarcinoma	21	IB		Stage IB		3	0.0159574
2060	2	2	2	2	3 - Poorly differentiated	Pancreatic Ductal Adenocarcinoma	34	IB		Stage IIA		35	0.18617
2622	2	2	2	2	3 - Poorly differentiated	Pancreatic Ductal Adenocarcinoma	10	IB		Stage IIB		138	0.734043
2885	0	0	X	0	1 - Well differentiated	Pancreatic Ductal Adenocarcinoma	29	IIA		Stage III		1	0.00531915
3011	0	2	2	1.33333	2 - Moderately differentiated	Pancreatic Ductal Adenocarcinoma	25	IIA		Stage IV		7	0.037234
1127	2	2	2	2	1 - Well differentiated	Pancreatic Ductal Adenocarcinoma	50	IIA		Cannot be assessed		1	0.00531915
2985	X	2	X	2	1 - Well differentiated	Pancreatic Ductal Adenocarcinoma	30	IIA		Percent Negative		4	0.0212766
3044	2	2	2	2	1 - Well differentiated	Pancreatic Ductal Adenocarcinoma	32	IIA		Percent Weak		6	0.0319149
2139	2	2	2	2	2 - Moderately differentiated	Pancreatic Ductal Adenocarcinoma	34	IIA		Percent Strong Staining		178	0.946809
2146	X	2	2	2	2 - Moderately differentiated	Pancreatic Ductal Adenocarcinoma	25	IIA
2147	2	2	2	2	2 - Moderately differentiated	Pancreatic Ductal Adenocarcinoma	12	IIA		Average Tumour Size (mm)			35.0053
2157	2	2		2	2 - Moderately differentiated	Pancreatic Ductal Adenocarcinoma	17	IIA
2214	2	2	2	2	2 - Moderately differentiated	Pancreatic Ductal Adenocarcinoma	55	IIA
2263	2	2	2	2	2 - Moderately differentiated	Pancreatic Ductal Adenocarcinoma	40	IIA
2352	2	2	2	2	2 - Moderately differentiated	Pancreatic Ductal Adenocarcinoma	35	IIA
2525	2	2	2	2	2 - Moderately differentiated	Pancreatic Ductal Adenocarcinoma	30	IIA
2596	2	2	2	2	2 - Moderately differentiated	Pancreatic Ductal Adenocarcinoma	25	IIA
2598	2	2	X	2	2 - Moderately differentiated	Pancreatic Ductal Adenocarcinoma	29	IIA
2603	2	2	2	2	2 - Moderately differentiated	Pancreatic Ductal Adenocarcinoma	25	IIA
2766	2	2	2	2	2 - Moderately differentiated	Pancreatic Ductal Adenocarcinoma	45	IIA
2803	2	2	2	2	2 - Moderately differentiated	Pancreatic Ductal Adenocarcinoma	25	IIA
2824	2	2	2	2	2 - Moderately differentiated	Pancreatic Ductal Adenocarcinoma	22	IIA
2896	2	2	2	2	2 - Moderately differentiated	Pancreatic Ductal Adenocarcinoma	56	IIA
2967	2	2	2	2	2 - Moderately differentiated	Pancreatic Ductal Adenocarcinoma	17	IIA
3279	2	2	2	2	2 - Moderately differentiated	Pancreatic Ductal Adenocarcinoma	50	IIA
3306	2	2		2	2 - Moderately differentiated	Pancreatic Ductal Adenocarcinoma	30	IIA
3351	2	2	2	2	2 - Moderately differentiated	Pancreatic Ductal Adenocarcinoma	35	IIA
3368	2	2	2	2	2 - Moderately differentiated	Pancreatic Ductal Adenocarcinoma	30	IIA
3535	2	2	2	2	2 - Moderately differentiated	Pancreatic Ductal Adenocarcinoma	40	IIA
3664	2	2	2	2	2 - Moderately differentiated	Pancreatic Ductal Adenocarcinoma	17	IIA
3679	2	2	2	2	2 - Moderately differentiated	Pancreatic Ductal Adenocarcinoma	29	IIA
1994	2	2	2	2	3 - Poorly differentiated	Pancreatic Ductal Adenocarcinoma	40	IIA
2137	2	2	2	2	3 - Poorly differentiated	Pancreatic Ductal Adenocarcinoma	35	IIA
2210	2	2	2	2	3 - Poorly differentiated	Pancreatic Ductal Adenocarcinoma	35	IIA
2259	2	2	2	2	3 - Poorly differentiated	Pancreatic Ductal Adenocarcinoma	20	IIA
2977	2	2	2	2	3 - Poorly differentiated	Pancreatic Ductal Adenocarcinoma	30	IIA
3200	2	2	2	2	3 - Poorly differentiated	Pancreatic Ductal Adenocarcinoma	15	IIA
3291	2	2	2	2	3 - Poorly differentiated	Pancreatic Ductal Adenocarcinoma	25	IIA
2051	0	0	0	0	2 - Moderately differentiated	Pancreatic Ductal Adenocarcinoma	27	IIB
2888	0	0	0	0	3 - Poorly differentiated	Pancreatic Ductal Adenocarcinoma	67	IIB
2343	1	1	1	1	1 - Well differentiated	Pancreatic Ductal Adenocarcinoma	15	IIB
2049	0	2		1	2 - Moderately differentiated	Pancreatic Ductal Adenocarcinoma	42	IIB
2171	2	1	0	1	2 - Moderately differentiated	Pancreatic Ductal Adenocarcinoma	50	IIB
2897	1	1	X	1	2 - Moderately differentiated	Pancreatic Ductal Adenocarcinoma	35	IIB
2044	2	1	1	1.33333	3 - Poorly differentiated	Pancreatic Ductal Adenocarcinoma	40	IIB
2129	1	2	2	1.66667	2 - Moderately differentiated	Pancreatic Ductal Adenocarcinoma	28	IIB
2212	2	2	1	1.66667	2 - Moderately differentiated	Pancreatic Ductal Adenocarcinoma	21	IIB
1599	2	2	2	2	1 - Well differentiated	Pancreatic Ductal Adenocarcinoma	20	IIB
2150	2	2	2	2	1 - Well differentiated	Pancreatic Ductal Adenocarcinoma	28	IIB
2315	X	X	2	2	1 - Well differentiated	Pancreatic Ductal Adenocarcinoma	60	IIB
2339	X	X	2	2	1 - Well differentiated	Pancreatic Ductal Adenocarcinoma	35	IIB
2519	X	2	2	2	1 - Well differentiated	Pancreatic Ductal Adenocarcinoma	15	IIB
2892	2	2	2	2	1 - Well differentiated	Pancreatic Ductal Adenocarcinoma	37	IIB
2900	2	2	2	2	1 - Well differentiated	Pancreatic Ductal Adenocarcinoma	25	IIB
2996	2	2	2	2	1 - Well differentiated	Pancreatic Ductal Adenocarcinoma	32	IIB
3000	2	2	2	2	1 - Well differentiated	Pancreatic Ductal Adenocarcinoma	90	IIB
3036	X	2	X	2	1 - Well differentiated	Pancreatic Ductal Adenocarcinoma	45	IIB
3378	2	2	2	2	1 - Well differentiated	Pancreatic Ductal Adenocarcinoma	30	IIB
3510	2	2	2	2	1 - Well differentiated	Pancreatic Ductal Adenocarcinoma	22	IIB
1567	2	2	2	2	2 - Moderately differentiated	Pancreatic Ductal Adenocarcinoma	18	IIB
1699	X	X	2	2	2 - Moderately differentiated	Pancreatic Ductal Adenocarcinoma	35	IIB
1924	2	2	X	2	2 - Moderately differentiated	Pancreatic Ductal Adenocarcinoma	55	IIB
1955	X	2	2	2	2 - Moderately differentiated	Pancreatic Ductal Adenocarcinoma	43	IIB
1962	X	2	2	2	2 - Moderately differentiated	Pancreatic Ductal Adenocarcinoma	34	IIB
1966	2	2	2	2	2 - Moderately differentiated	Pancreatic Ductal Adenocarcinoma	45	IIB
1971	X	2	2	2	2 - Moderately differentiated	Pancreatic Ductal Adenocarcinoma	30	IIB
1973	2	2	2	2	2 - Moderately differentiated	Pancreatic Ductal Adenocarcinoma	90	IIB
1987	2	2	2	2	2 - Moderately differentiated	Pancreatic Ductal Adenocarcinoma	37	IIB
1995	2	2		2	2 - Moderately differentiated	Pancreatic Ductal Adenocarcinoma	32	IIB
2026	2	2	2	2	2 - Moderately differentiated	Pancreatic Ductal Adenocarcinoma	40	IIB
2045	2	2	2	2	2 - Moderately differentiated	Pancreatic Ductal Adenocarcinoma	20	IIB
2047	2	2	2	2	2 - Moderately differentiated	Pancreatic Ductal Adenocarcinoma	34	IIB
2054	2	2	2	2	2 - Moderately differentiated	Pancreatic Ductal Adenocarcinoma	48	IIB
2056	2	2	2	2	2 - Moderately differentiated	Pancreatic Ductal Adenocarcinoma	24	IIB
2108	2	2	2	2	2 - Moderately differentiated	Pancreatic Ductal Adenocarcinoma	30	IIB
2110	2	2		2	2 - Moderately differentiated	Pancreatic Ductal Adenocarcinoma	36	IIB
2119	2	2	2	2	2 - Moderately differentiated	Pancreatic Ductal Adenocarcinoma	30	IIB
2121	2	X	2	2	2 - Moderately differentiated	Pancreatic Ductal Adenocarcinoma	40	IIB
2132	2	X	2	2	2 - Moderately differentiated	Pancreatic Ductal Adenocarcinoma	45	IIB
2133	2	2	2	2	2 - Moderately differentiated	Pancreatic Ductal Adenocarcinoma	45	IIB
2134	2	2	2	2	2 - Moderately differentiated	Pancreatic Ductal Adenocarcinoma	60	IIB
2160	2	2	2	2	2 - Moderately differentiated	Pancreatic Ductal Adenocarcinoma	34	IIB
2162	2	2	2	2	2 - Moderately differentiated	Pancreatic Ductal Adenocarcinoma	43	IIB
2188	2	2	2	2	2 - Moderately differentiated	Pancreatic Ductal Adenocarcinoma	20	IIB
2192	X	2	2	2	2 - Moderately differentiated	Pancreatic Ductal Adenocarcinoma	20	IIB
2193	2	2	2	2	2 - Moderately differentiated	Pancreatic Ductal Adenocarcinoma	40	IIB
2199	2	2		2	2 - Moderately differentiated	Pancreatic Ductal Adenocarcinoma	20	IIB
2213	2	X	2	2	2 - Moderately differentiated	Pancreatic Ductal Adenocarcinoma	25	IIB
2215	2	2	2	2	2 - Moderately differentiated	Pancreatic Ductal Adenocarcinoma	70	IIB
2261	2	2	2	2	2 - Moderately differentiated	Pancreatic Ductal Adenocarcinoma	20	IIB
2285	2	2	2	2	2 - Moderately differentiated	Pancreatic Ductal Adenocarcinoma	35	IIB
2295	2	2	2	2	2 - Moderately differentiated	Pancreatic Ductal Adenocarcinoma	40	IIB
2298	2	2	2	2	2 - Moderately differentiated	Pancreatic Ductal Adenocarcinoma	25	IIB
2303	2	2	2	2	2 - Moderately differentiated	Pancreatic Ductal Adenocarcinoma	25	IIB
2306	2	2	2	2	2 - Moderately differentiated	Pancreatic Ductal Adenocarcinoma	40	IIB
2312	2	X	2	2	2 - Moderately differentiated	Pancreatic Ductal Adenocarcinoma	40	IIB
2318	2	2	2	2	2 - Moderately differentiated	Pancreatic Ductal Adenocarcinoma	35	IIB
2322	2	2	2	2	2 - Moderately differentiated	Pancreatic Ductal Adenocarcinoma	30	IIB
2356	2	2	2	2	2 - Moderately differentiated	Pancreatic Ductal Adenocarcinoma	35	IIB
2527	2	2	2	2	2 - Moderately differentiated	Pancreatic Ductal Adenocarcinoma	35	IIB
2590	2	2	2	2	2 - Moderately differentiated	Pancreatic Ductal Adenocarcinoma	23	IIB
2591	2	2	2	2	2 - Moderately differentiated	Pancreatic Ductal Adenocarcinoma	21	IIB
2620	2	2	2	2	2 - Moderately differentiated	Pancreatic Ductal Adenocarcinoma	35	IIB
2641	x	2	2	2	2 - Moderately differentiated	Pancreatic Ductal Adenocarcinoma	60	IIB
2755	2	2	2	2	2 - Moderately differentiated	Pancreatic Ductal Adenocarcinoma	35	IIB
2756	2	2		2	2 - Moderately differentiated	Pancreatic Ductal Adenocarcinoma	33	IIB
2799	2	X	2	2	2 - Moderately differentiated	Pancreatic Ductal Adenocarcinoma	20	IIB
2822	2	2		2	2 - Moderately differentiated	Pancreatic Ductal Adenocarcinoma	30	IIB
2898	2	2		2	2 - Moderately differentiated	Pancreatic Ductal Adenocarcinoma	35	IIB
2909	2	2	2	2	2 - Moderately differentiated	Pancreatic Ductal Adenocarcinoma	40	IIB
2920	2	2	2	2	2 - Moderately differentiated	Pancreatic Ductal Adenocarcinoma	25	IIB
2949	2	2	2	2	2 - Moderately differentiated	Pancreatic Ductal Adenocarcinoma	40	IIB
2962	2	2	2	2	2 - Moderately differentiated	Pancreatic Ductal Adenocarcinoma	23	IIB
2970	2	2		2	2 - Moderately differentiated	Pancreatic Ductal Adenocarcinoma	80	IIB
2973	2	2	2	2	2 - Moderately differentiated	Pancreatic Ductal Adenocarcinoma	22	IIB
2990	2	2	X	2	2 - Moderately differentiated	Pancreatic Ductal Adenocarcinoma	40	IIB
3016	2	2	2	2	2 - Moderately differentiated	Pancreatic Ductal Adenocarcinoma	65	IIB
3024	2	X	2	2	2 - Moderately differentiated	Pancreatic Ductal Adenocarcinoma	45	IIB
3045	2	X		2	2 - Moderately differentiated	Pancreatic Ductal Adenocarcinoma	40	IIB
3096	X	2	2	2	2 - Moderately differentiated	Pancreatic Ductal Adenocarcinoma	40	IIB
3115	2	2	2	2	2 - Moderately differentiated	Pancreatic Ductal Adenocarcinoma	45	IIB
3122	2	X	X	2	2 - Moderately differentiated	Pancreatic Ductal Adenocarcinoma	20	IIB
3148	X	2	X	2	2 - Moderately differentiated	Pancreatic Ductal Adenocarcinoma	35	IIB
3154	2	2	2	2	2 - Moderately differentiated	Pancreatic Ductal Adenocarcinoma	45	IIB
3198	2	2	2	2	2 - Moderately differentiated	Pancreatic Ductal Adenocarcinoma	60	IIB
3284	2	2	X	2	2 - Moderately differentiated	Pancreatic Ductal Adenocarcinoma	34	IIB
3307	X	2	2	2	2 - Moderately differentiated	Pancreatic Ductal Adenocarcinoma	20	IIB
3308	2	2	2	2	2 - Moderately differentiated	Pancreatic Ductal Adenocarcinoma	30	IIB
3360	2	2	2	2	2 - Moderately differentiated	Pancreatic Ductal Adenocarcinoma	35	IIB
3361	2	2	2	2	2 - Moderately differentiated	Pancreatic Ductal Adenocarcinoma	21	IIB
3371	2	2	2	2	2 - Moderately differentiated	Pancreatic Ductal Adenocarcinoma	28	IIB
3474	2	2	2	2	2 - Moderately differentiated	Pancreatic Ductal Adenocarcinoma	40	IIB
3482	2	X		2	2 - Moderately differentiated	Pancreatic Ductal Adenocarcinoma	35	IIB
3493	2	2	2	2	2 - Moderately differentiated	Pancreatic Ductal Adenocarcinoma	30	IIB
3507	2	2	2	2	2 - Moderately differentiated	Pancreatic Ductal Adenocarcinoma	30	IIB
3513	2	2	2	2	2 - Moderately differentiated	Pancreatic Ductal Adenocarcinoma	30	IIB
3537	2	2		2	2 - Moderately differentiated	Pancreatic Ductal Adenocarcinoma	35	IIB
3643	2	2	2	2	2 - Moderately differentiated	Pancreatic Ductal Adenocarcinoma	50	IIB
1627	2	2	2	2	3 - Poorly differentiated	Pancreatic Ductal Adenocarcinoma	24	IIB
1993	2	2	2	2	3 - Poorly differentiated	Pancreatic Ductal Adenocarcinoma	45	IIB
2000	2	2	2	2	3 - Poorly differentiated	Pancreatic Ductal Adenocarcinoma	20	IIB
2023	2	2	2	2	3 - Poorly differentiated	Pancreatic Ductal Adenocarcinoma	50	IIB
2041	2	2	2	2	3 - Poorly differentiated	Pancreatic Ductal Adenocarcinoma	30	IIB
2048	2	2	2	2	3 - Poorly differentiated	Pancreatic Ductal Adenocarcinoma	45	IIB
2052	2	2	2	2	3 - Poorly differentiated	Pancreatic Ductal Adenocarcinoma	29	IIB
2113	2	2	2	2	3 - Poorly differentiated	Pancreatic Ductal Adenocarcinoma	36	IIB
2122	2	2	2	2	3 - Poorly differentiated	Pancreatic Ductal Adenocarcinoma	35	IIB
2149	2	2		2	3 - Poorly differentiated	Pancreatic Ductal Adenocarcinoma	22	IIB
2155	2	2	X	2	3 - Poorly differentiated	Pancreatic Ductal Adenocarcinoma	35	IIB
2175	2	2	2	2	3 - Poorly differentiated	Pancreatic Ductal Adenocarcinoma	45	IIB
2198	2	2		2	3 - Poorly differentiated	Pancreatic Ductal Adenocarcinoma	45	IIB
2200	X	2	X	2	3 - Poorly differentiated	Pancreatic Ductal Adenocarcinoma	20	IIB
2265	2	2	2	2	3 - Poorly differentiated	Pancreatic Ductal Adenocarcinoma	65	IIB
2353	2	2	2	2	3 - Poorly differentiated	Pancreatic Ductal Adenocarcinoma	32	IIB
2681	2	2	2	2	3 - Poorly differentiated	Pancreatic Ductal Adenocarcinoma	42	IIB
2754	2	2	2	2	3 - Poorly differentiated	Pancreatic Ductal Adenocarcinoma	40	IIB
2821	X	2	2	2	3 - Poorly differentiated	Pancreatic Ductal Adenocarcinoma	35	IIB
2827	2	2	2	2	3 - Poorly differentiated	Pancreatic Ductal Adenocarcinoma	35	IIB
2911	2	2	2	2	3 - Poorly differentiated	Pancreatic Ductal Adenocarcinoma	28	IIB
2938	2	2		2	3 - Poorly differentiated	Pancreatic Ductal Adenocarcinoma	40	IIB
2941	2	2	2	2	3 - Poorly differentiated	Pancreatic Ductal Adenocarcinoma	35	IIB
2957	2	2	2	2	3 - Poorly differentiated	Pancreatic Ductal Adenocarcinoma	28	IIB
3037	2	2	2	2	3 - Poorly differentiated	Pancreatic Ductal Adenocarcinoma	15	IIB
3185	2	2	2	2	3 - Poorly differentiated	Pancreatic Ductal Adenocarcinoma	23	IIB
3211	2	2	2	2	3 - Poorly differentiated	Pancreatic Ductal Adenocarcinoma	25	IIB
3227	2	2	2	2	3 - Poorly differentiated	Pancreatic Ductal Adenocarcinoma	40	IIB
3299	2	2	2	2	3 - Poorly differentiated	Pancreatic Ductal Adenocarcinoma	35	IIB
3657	2	2	2	2	3 - Poorly differentiated	Pancreatic Ductal Adenocarcinoma	34	IIB
3660	2	2	2	2	3 - Poorly differentiated	Pancreatic Ductal Adenocarcinoma	22	IIB
3667	2	2	2	2	3 - Poorly differentiated	Pancreatic Ductal Adenocarcinoma	50	IIB
3772	2	2	2	2	3 - Poorly differentiated	Pancreatic Ductal Adenocarcinoma	25	IIB
3818	2	2	X	2	3 - Poorly differentiated	Pancreatic Ductal Adenocarcinoma	25	IIB
2207	2	2	2	2	4 - Undifferentiated	Pancreatic Ductal Adenocarcinoma	70	IIB
2792	X	2	2	2	4 - Undifferentiated	Pancreatic Ductal Adenocarcinoma	48	IIB
2001	2	2	2	2	X - Cannot be assessed	Pancreatic Ductal Adenocarcinoma	35	IIB
2925	2	2	2	2	2 - Moderately differentiated	Pancreatic Ductal Adenocarcinoma	50	IIB
2217	X	2	X	2	3 - Poorly differentiated	Pancreatic Ductal Adenocarcinoma	90	III
2049	0	0		0	2 - Moderately differentiated	Pancreatic Ductal Adenocarcinoma	27	IV
2057	2	2	2	2	2 - Moderately differentiated	Pancreatic Ductal Adenocarcinoma	31	IV
2158	2	2	2	2	2 - Moderately differentiated	Pancreatic Ductal Adenocarcinoma	50	IV
3435	2	2	2	2	2 - Moderately differentiated	Pancreatic Ductal Adenocarcinoma	65	IV
1992	2	2		2	3 - Poorly differentiated	Pancreatic Ductal Adenocarcinoma	30	IV
2046	X	2	2	2	3 - Poorly differentiated	Pancreatic Ductal Adenocarcinoma	30	IV
2269	2	2	2	2	3 - Poorly differentiated	Pancreatic Ductal Adenocarcinoma	27	IV
1830	2	2	2	2	2 - Moderately differentiated	Pancreatic Ductal Adenocarcinoma	X	X
2267	2	2	2	2	2 - Moderately differentiated	PDA - Adenosquamous carcinoma	30	IIA		PDA - Adenosquamous carcinoma
2179	2	2	2	2	3 - Poorly differentiated	PDA - Adenosquamous carcinoma	90	IIA		Total Number of Cases		7	Percent
2106	2	2	2	2	2 - Moderately differentiated	PDA - Adenosquamous carcinoma	40	IIB		Stage IA		0	0
2156	2	2	2	2	3 - Poorly differentiated	PDA - Adenosquamous carcinoma	30	IIB		Stage IB		0	0
2523	2	2	2	2	3 - Poorly differentiated	PDA - Adenosquamous carcinoma	56	IIB		Stage IIA		2	0.285714
2757	X	2	X	2	3 - Poorly differentiated	PDA - Adenosquamous carcinoma	32	IIB		Stage IIB		4	0.571429
3281	X	2	2	2	3 - Poorly differentiated	PDA - Adenosquamous carcinoma	25	IV		Stage III		0	0
2136	X	2	2	2	2 - Moderately differentiated	PDA - Mucinous Non-cystic carcinoma	65	IIA		Stage IV		1	0.142857
3019	2	1	2	1.66667	2 - Moderately differentiated	PDA - Mucinous Non-cystic carcinoma	35	IIB
2302	2	2	2	2	2 - Moderately differentiated	PDA - Mucinous Non-cystic carcinoma	45	IIB		Percent Negative		0	0
1734	X	2	2	2	3 - Poorly differentiated	PDA - Mucinous Non-cystic carcinoma	45	IIB		Percent Weak		0	0
3050	2	2	2	2	4 - Undifferentiated	PDA - Undifferentiated carcinoma with osteoclast like giant cells	10	IA		Percent Strong Staining		7	1
3698	2	2	2	2	4 - Undifferentiated	PDA - Undifferentiated carcinoma with osteoclast like giant cells	28	IB
1959	2	2	2	2	4 - Undifferentiated	PDA - Undifferentiated carcinoma with osteoclast like giant cells	80	IIA		Average Tumour Size (mm)			43.2857
2340	2	2	2	2	4 - Undifferentiated	Small Cell Carcinoma	35	IIB

## Sheet: Summary all cases
All cases
Total Number of Cases		228	Percent
Stage IA		6	0.0263158
Stage IB		4	0.0175439
Stage IIA		46	0.201754
Stage IIB		158	0.692982
Stage III		2	0.00877193
Stage IV		11	0.0482456
Percent Negative		4	0.0175439
Percent Weak		8	0.0350877
Percent Strong Staining		216	0.947368
Average Tumour Size (mm)			35.0441
