# Supplementary material for: MCL-1 antagonism enhances the anti-invasive effects of dasatinib in pancreatic adenocarcinoma
Source: Oncogene. 2019 Nov 18;39(8):1821–9. doi: 10.1038/s41388-019-1091-0 (PMC7033042; doi:10.1038/s41388-019-1091-0)
Supplement: Supplementary file 5 — Supplementary Table 2 [file 41388_2019_1091_MOESM5_ESM.xlsx]

## Sheet: Clinicopathological Data APGI
Supplementary Table 2: Clinical characteristics of the APGI cohort
This table provides clinicopathological data for 247 patients analysed using Illumina HT-12 expression arrays
	APGI Samples (247)
Age
Range	34-90
Mean, S.D.	66.5, 10.7
Gender
Male	130
Female	117
Country of Origin
Australia	201
USA	39
Others	7
Ethnicity
White/Caucasian	222
Asian	15
Black/African	3
Unknown	7
Histopathology Grade
Well differentiated	16
Moderately differentiated	143
Poorly differentiated	80
Undifferentiated	5
Cannot be assessed	3
Stage
IA	5
IB	12
IIA	42
IIB	176
III	1
IV	9
Unknown	2
